# Supplementary material for: The Effect of Bromine and Iodine on the Plant Growth, Phytochemical Composition and Antioxidant Capacity of Dandelion (Taraxacum officinale F.H. Wiggers Coll.) Plants
Source: Molecules. 2025 May 21;30(10):2239. doi: 10.3390/molecules30102239 (PMC12114093; doi:10.3390/molecules30102239)
Supplement: Supplementary file 1 [file molecules-30-02239-s001.zip]

Archive with 2 entries (2 files):
- Dandelion I and Br 2024 summary final.tif
- molecules-3566896-supplementary.docx
